# Supplementary material for: Primary cilium remodeling mediates a cell signaling switch in differentiating neurons
Source: Sci Adv. 2020 May 20;6(21):eabb0601. doi: 10.1126/sciadv.abb0601 (PMC7252506; doi:10.1126/sciadv.abb0601)
Supplement: abb0601_Movies_S1_to_S28.zip [file abb0601_Movies_S1_to_S28.zip]

Archive with 28 entries (28 files):
- abb0601_Movie_S1.mp4
- abb0601_Movie_S10.mp4
- abb0601_Movie_S11.mp4
- abb0601_Movie_S12.mp4
- abb0601_Movie_S13.mp4
- abb0601_Movie_S14.mp4
- abb0601_Movie_S15.mp4
- abb0601_Movie_S16.mp4
- abb0601_Movie_S17.mp4
- abb0601_Movie_S18.mp4
- abb0601_Movie_S19.mp4
- abb0601_Movie_S2.mp4
- abb0601_Movie_S20.mp4
- abb0601_Movie_S21.mp4
- abb0601_Movie_S22.mp4
- abb0601_Movie_S23.mp4
- abb0601_Movie_S24.mp4
- abb0601_Movie_S25.mp4
- abb0601_Movie_S26.mp4
- abb0601_Movie_S27.mp4
- abb0601_Movie_S28.mp4
- abb0601_Movie_S3.mp4
- abb0601_Movie_S4.mp4
- abb0601_Movie_S5.mp4
- abb0601_Movie_S6.mp4
- abb0601_Movie_S7.mp4
- abb0601_Movie_S8.mp4
- abb0601_Movie_S9.mp4
